# Supplementary material for: An X-Domain Phosphoinositide Phospholipase C (PI-PLC-like) of Trypanosoma brucei Has a Surface Localization and Is Essential for Proliferation
Source: Pathogens. 2023 Feb 28;12(3):386. doi: 10.3390/pathogens12030386 (PMC10051276; doi:10.3390/pathogens12030386)
Supplement: Supplementary file 1 [file pathogens-12-00386-s001.zip]

Archive with 1 entries (1 files):
- pathogens-2219371-supplementary.pdf
